# Supplementary material for: Effects of the Novel LaPLa-Enriched Medium- and Long-Chain Triacylglycerols on Body Weight, Glycolipid Metabolism, and Gut Microbiota Composition in High Fat Diet-Fed C57BL/6J Mice
Source: Molecules. 2023 Jan 11;28(2):722. doi: 10.3390/molecules28020722 (PMC9861698; doi:10.3390/molecules28020722)
Supplement: Supplementary file 1 [file molecules-28-00722-s001.zip]

Archive with 1 entries (1 files):
- molecules-2089445-supplementary.pdf
